# Supplementary material for: Long-Term Course of Neural Autoantibody-Associated Psychiatric Disorders: Retrospective Data from a Specifically Immunopsychiatric Outpatient Clinic
Source: Antibodies (Basel). 2023 May 8;12(2):34. doi: 10.3390/antib12020034 (PMC10204564; doi:10.3390/antib12020034)
Supplement: Supplementary file 1 [file antibodies-12-00034-s001.zip]

Archive with 1 entries (1 files):
- antibodies-2249575-supplementary.pdf
